# Supplementary material for: Effects of Dietary Supplementation with Fermented Zanthoxylum schinifolium Leaves on Growth Performance, Meat Quality, and Sensory Traits in Sanhuang Chicken
Source: Foods. 2025 Jul 21;14(14):2542. doi: 10.3390/foods14142542 (PMC12295701; doi:10.3390/foods14142542)
Supplement: Supplementary file 1 [file foods-14-02542-s001.zip]

Archive with 1 entries (1 files):
- foods-3742323-supplementary.pdf
